# Supplementary material for: PIN1P1 is activated by CREB1 and promotes gastric cancer progression via interacting with YBX1 and upregulating PIN1
Source: J Cell Mol Med. 2023 Nov 6;28(1):e18022. doi: 10.1111/jcmm.18022 (PMC10805483; doi:10.1111/jcmm.18022)
Supplement: Supplementary file 2 — Table S1 [file JCMM-28-e18022-s002.xlsx]

## Sheet: Sheet1
Supplementary Table S1: Primer sequences used in this study
PIN1P1	Forward	TAGTGAAGCCAGTCAAGGCG
	Reverse	TGAATTGTGAGGCCGGAGAC
c-Myc	Forward	GTCAAGAGGCGAACACACAAC
	Reverse	TTGGACGGACAGGATGTATGC
PIN1	Forward	GCCTCACAGTTCAGCGACT
	Reverse	ACTCAGTGCGGAGGATGATGT
CREB1	Forward	GCTGCCTCTGGAGACGTACAA
	Reverse	GCTAGTGGGTGCTGTGCGA
YBX1	Forward	GTGATGGAGGGTGCTGACAA
	Reverse	CCTGCGGAATCGTGGTCTAT
PIN1P1-ChIP	Forward	TGGCACTTGTCACTCTATGA
	Reverse	TACAAAGATTCCAGAGACGC
